# Supplementary material for: The Impact of Societal Ageing on Individual Consumers’ Insurance Purchase Intentions: A Review and Research Agenda
Source: Behav Sci (Basel). 2026 Jan 20;16(1):143. doi: 10.3390/bs16010143 (PMC12837219; doi:10.3390/bs16010143)
Supplement: Supplementary file 1 [file behavsci-16-00143-s001.zip]

Archive with 1 entries (1 files):
- PRISMA_2020_checklist.pdf
